# Supplementary material for: Genome and antibiotic resistance characteristics of Shigella clinical isolates in Fujian Province, Southeast China, 2005–2019
Source: Microb Genom. 2024 Nov 20;10(11):001325. doi: 10.1099/mgen.0.001325 (PMC11893363; doi:10.1099/mgen.0.001325)
Supplement: Uncited Supplementary Data Sheet 1. [file mgen-10-01325-s003.xlsx]

## Sheet: Sheet1
Sample name	Biosample number	Assembly Accession	ST	Origin of the sample	Year of isolation	Species	Serotyping by serum agglutination	Serotyping by genome prediction	Lineage	Clade	genotype	blaCTX-M-14	blaCTX-M-15	blaCTX-M-55	blaCTX-M-64	Genetic environments surrounding the blaCTX−M gene	Type of genetic environments surrounding the blaCTX−M gene	TEM-1	TEM-128	OXA-1	gyrA83	gyrA87	parC80	qnrB4	mphA	ermB	tet(A)	tet(B)	tet(C)	aac(3/6)	aadA	aph(3/6)	catA1	sul1	sul2	dfrA	Plasmid replicons
FJ200508	SAMN41388166	GCF_040495995.1	152	human, stool	2005	sonnei	sonnei	-	III	3.7	3.7.6							+	-	-	+	-	-	-	-	-	+	-	-	+	+	+	-	+	+	+	Col(BS512),Col156,IncB/O/K/Z,IncFII
FJ200511	SAMN41388167	GCF_040495975.1	152	human, stool	2005	sonnei	sonnei	-	III	3.7	3.7.6							+	-	-	+	-	-	-	-	-	+	-	-	+	+	+	-	+	+	+	Col(BS512),Col156,IncB/O/K/Z,IncFII
FJ200512	SAMN41388168	GCF_040495955.1	152	human, stool	2005	sonnei	sonnei	-	III	3.7	3.7.6							+	-	-	+	-	-	-	-	-	+	-	-	+	+	+	-	+	+	+	Col(BS512),Col156,IncB/O/K/Z,ColRNAI
FJ200513	SAMN41388169	GCF_040495915.1	245	human, stool	2005	flexneri	F2b	gtrII;gtrX;2b	PG3	-	-							-	-	+	+		+	-	-	-	-	+	-	-	-	-	+	-	-	+	IncFII,IncB/O/K/Z
FJ200515	SAMN41388170	GCF_040495895.1	245	human, stool	2005	flexneri	FXv	gtrX;optII;Xv	PG3	-	-							+	-	+	+		+	-	-	-	+	+	-	+	-	+	+	-	+	+	-
FJ200518	SAMN41388171	GCF_040495935.1	245	human, stool	2005	flexneri	F1a	gtrI;optII;F1a	PG3	-	-							-	-	+	+		+	-	-	-	-	+	-	-	-	+	+	-	+	+	-
FJ200524	SAMN41388172	GCF_040495855.1	152	human, stool	2005	sonnei	sonnei	-	III	3.7	3.7.6							+	-	-	+	-	-	-	-	-	+	-	-	+	+	+	-	+	+	+	Col(BS512),Col156,IncB/O/K/Z
FJ200527	SAMN41388173	GCF_040495875.1	152	human, stool	2005	sonnei	sonnei	-	III	3.7	3.7.6							+	-	-	+	-	-	-	-	-	+	-	-	+	+	+	-	+	+	+	Col(BS512),Col156,IncB/O/K/Z,IncFII,ColRNAI
FJ200530	SAMN41388174	GCF_040495835.1	152	human, stool	2005	sonnei	sonnei	-	III	3.7	3.7.6		+			ISEcp1-blaCTX−M−15-IS903	Ⅰ	+	-	-	+	-	-	-	-	-	+	-	-	+	+	+	-	+	+	+	Col(BS512),Col157,IncB/O/K/Z,IncFII,ColRNAI
FJ200603	SAMN41388175	GCF_040495775.1	152	human, stool	2006	sonnei	sonnei	-	III	3.7	3.7.6							+	-	-	+	-	-	-	-	-	-	-	-	+	+	+	-	+	+	+	Col156,IncB/O/K/Z,IncFII
FJ200618	SAMN41388176	GCF_040495795.1	1502	human, stool	2006	sonnei	sonnei	-	I	1.3	1.3							+	-	-	-	-	-	-	-	-	+	+	-	+	+	+	-	+	+	+	Col(BS512),Col156,IncB/O/K/Z,IncFII
FJ200619	SAMN41388177	GCF_040495815.1	152	human, stool	2006	sonnei	sonnei	-	I	1.3	1.3							+	-	-	+	-	-	-	-	-	+	-	-	+	+	+	-	+	+	+	Col(BS512),Col156,IncB/O/K/Z
FJ200620	SAMN41388178	GCF_040495755.1	152	human, stool	2006	sonnei	sonnei	-	III	3.7	3.7.6							+	-	-	+	-	-	-	-	-	+	-	-	+	+	+	-	+	+	+	Col(BS512),Col156,IncB/O/K/Z,IncFII,ColRNAI
FJ200623	SAMN41388179	GCF_040495735.1	1502	human, stool	2006	sonnei	sonnei	-	I	1.3	1.3							-	-	-	-	-	-	-	-	-	+	+	-	-	-	-	-	+	-	+	Col156,IncB/O/K/Z
FJ200624	SAMN41388180	GCF_040495695.1	152	human, stool	2006	sonnei	sonnei	-	III	3.7	3.7.6							+	-	-	+	-	-	-	-	-	+	-	-	+	+	+	-	+	+	+	Col(BS512),Col156,IncB/O/K/Z
FJ200626	SAMN41388181	GCF_040495675.1	152	human, stool	2006	sonnei	sonnei	-	III	3.7	3.7.6		+			ISEcp1-blaCTX−M−15-ORF477	Ⅲ	+	-	-	+	-	-	-	-	-	+	-	-	+	+	+	-	+	+	+	Col(BS512),Col156,IncB/O/K/Z,ColRNAI
FJ200636	SAMN41388182	GCF_040495715.1	152	human, stool	2006	sonnei	sonnei	-	III	3.7	3.7.6							-	-	-	+	-	-	-	-	-	+	-	-	+	+	+	-	+	+	+	Col(BS512),Col156,IncB/O/K/Z,IncFII,ColPEC648
FJ200702	SAMN41388183	GCF_040495655.1	152	human, stool	2007	sonnei	sonnei	-	III	3.7	3.7.6	+				ISEcp1-blaCTX−M−14-IS903	Ⅰ	+	-	-	+	-	-	-	-	-	+	-	-	+	+	+	-	+	+	+	Col(BS512),Col156,IncB/O/K/Z,IncFII
FJ200704	SAMN41388184	GCF_040495635.1	245	human, stool	2007	flexneri	FXv	gtrX;optII;Xv	PG3	-	-							-	-	+	+	D87Y	+	-	-	-	-	+	-	-	-	-	+	-	-	+	-
FJ200708	SAMN41388185	GCF_040495615.1	152	human, stool	2007	sonnei	sonnei	-	III	3.7	3.7.6							+	-	-	+	-	-	-	-	-	+	-	-	+	+	+	-	+	+	+	Col(BS512),Col156,IncB/O/K/Z,IncFII
FJ200710	SAMN41388186	GCF_040495595.1	245	human, stool	2007	flexneri	FXv	gtrX;optII;Xv	PG3	-	-							+	-	+	+		+	-	-	-	-	+	-	-	-	+	+	-	+	+	IncFII
FJ200713	SAMN41388187	GCF_040495565.1	245	human, stool	2007	flexneri	FXv	gtrX;optII;Xv	PG3	-	-							-	-	+	+		+	-	-	-	-	+	-	-	-	+	+	-	+	+	IncFII
FJ200714	SAMN41388188	GCF_040495535.1	245	human, stool	2007	flexneri	F1a	gtrI;1a	PG3	-	-							-	-	+	+		+	-	-	-	-	-	-	-	+	-	-	-	-	+	IncFII
FJ200717	SAMN41388189	GCF_040495555.1	152	human, stool	2007	sonnei	sonnei	-	III	3.7	3.7.6							+	-	-	+	-	-	-	-	-	+	-	-	+	+	+	-	+	+	+	Col(BS512),Col156,IncB/O/K/Z,ColRNAI
FJ200719	SAMN41388190	GCF_040495515.1	152	human, stool	2007	sonnei	sonnei	-	III	3.7	3.7.6							+	-	-	+	-	-	-	-	-	+	-	-	+	+	+	-	+	+	+	Col(BS512),Col156,IncB/O/K/Z
FJ200801	SAMN41388191	GCF_040495475.1	245	human, stool	2008	flexneri	F1a	gtrI;1a	PG3	-	-							-	-	+	+		+	-	-	-	-	+	-	+	-	-	+	-	+	+	IncFII,Col(BS512),Col156,IncB/O/K/Z
FJ200809	SAMN41388192	GCF_040495495.1	152	human, stool	2008	sonnei	sonnei	-	III	3.7	3.7.6	+				ISEcp1-blaCTX−M−14	Ⅱ	+	-	-	+	-	-	-	-	-	+	-	-	+	+	+	-	+	+	+	Col(BS512),Col156,IncB/O/K/Z,IncFII
FJ200813	SAMN41388193	GCF_040495415.1	152	human, stool	2008	sonnei	sonnei	-	III	3.7	3.7.6	+				ISEcp1-blaCTX−M−14-IS903	Ⅰ	+	-	-	+	-	-	-	-	+	+	-	-	+	+	+	-	+	+	+	Col(BS512),Col156,IncB/O/K/Z
FJ200816	SAMN41388194	GCF_040495435.1	152	human, stool	2008	sonnei	sonnei	-	III	3.7	3.7.6							+	-	-	+	-	-	-	-	-	+	-	-	+	+	+	-	+	+	+	Col(BS512),Col156,IncB/O/K/Z
FJ200903	SAMN41388195	GCF_040495455.1	245	human, stool	2009	flexneri	FXv	gtrX;optII;Xv	PG3	-	-							+	-	+	+		+	-	-	-	-	+	+	+	-	-	+	-	-	+	IncFII,Col(BS512),Col156,IncB/O/K/Z
FJ200905	SAMN41388196	GCF_040495395.1	152	human, stool	2009	sonnei	sonnei	-	III	3.7	3.7.6	+				ISEcp1-blaCTX−M−14	Ⅱ	-	-	-	+	-	-	-	-	-	-	-	-	-	+	-	-	+	-	+	Col(BS512),Col156,ColpEC648
FJ200909	SAMN41388197	GCF_040495355.1	152	human, stool	2009	sonnei	sonnei	-	III	3.7	3.7.6	+				ISEcp1-blaCTX−M−14	Ⅱ	-	-	-	+	-	-	-	-	-	-	-	-	-	+	-	-	+	-	+	Col(BS512),Col156,ColpEC648,IncI1-I(Alpha)
FJ200915	SAMN41388198	GCF_040493475.1	152	human, stool	2009	sonnei	sonnei	-	III	3.7	3.7.6	+				ISEcp1-blaCTX−M−14-IS903	Ⅰ	-	-	-	+	-	-	-	-	-	+	-	-	-	+	+	-	+	+	+	Col(BS512),Col156
FJ200916	SAMN41388199	GCF_040493515.1	245	human, stool	2009	flexneri	FXv	gtrX;optII;Xv	PG3	-	-			+		ISEcp1-blaCTX−M−55-IS903	Ⅰ	-	-	+	+		+	-	+	-	-	+	-	+	+	-	+	+	-	+	IncFII,Col156,IncB/O/K/Z
FJ200917	SAMN41388200	GCF_040493415.1	152	human, stool	2009	sonnei	sonnei	-	III	3.7	3.7.6	+				ISEcp1-blaCTX−M−14	Ⅱ	-	-	-	+	-	-	-	-	-	+	-	-	-	+	+	-	+	+	+	Col(BS512),Col156,ColpEC648,IncI1-I(Alpha)
FJ200919	SAMN41388201	GCF_040493435.1	152	human, stool	2009	sonnei	sonnei	-	III	3.7	3.7.6	+				ISEcp1-blaCTX−M−14	Ⅱ	-	-	-	+	-	-	-	-	-	-	-	-	-	+	-	-	+	+	+	Col(BS512),Col156,ColpEC648,IncI2-I(Alpha)
FJ200920	SAMN41388202	GCF_040493395.1	245	human, stool	2009	flexneri	FXv	gtrX;optII;Xv	PG3	-	-							-	-	+	+		+	-	-	-	-	+	-	-	-	+	+	-	+	+	IncFII
FJ200922	SAMN41388203	GCF_040493375.1	152	human, stool	2009	sonnei	sonnei	-	III	3.7	3.7.6	+				ISEcp1-blaCTX−M−14	Ⅱ	-	-	-	+	-	-	-	-	-	+	-	-	-	+	+	-	+	+	+	Col(BS512),Col156,ColpEC648,IncI1-I(Alpha)
FJ201001	SAMN41388204	GCF_040493355.1	245	human, stool	2010	flexneri	F2a	gtrII;optII;F2a	PG3	-	-							-	-	+	+	D87N	+	-	-	-	-	+	-	-	-	-	+	-	-	+	IncFII
FJ201004	SAMN41388205	GCF_040493315.1	245	human, stool	2010	flexneri	FX	gtrX;X	PG3	-	-							-	-	+	+		+	-	-	-	-	+	-	-	+	+	+	-	+	+	IncFII
FJ201005	SAMN41388206	GCF_040493335.1	152	human, stool	2010	sonnei	sonnei	-	III	3.7	3.7.6	+				ISEcp1-blaCTX−M−14-ΔIS903	Ⅳ	+	-	-	+	-	-	-	-	-	+	-	-	+	+	+	-	+	+	+	Col(BS512),Col156,IncB/O/K/Z,IncFII
FJ201006	SAMN41388207	GCF_040493275.1	152	human, stool	2010	sonnei	sonnei	-	III	3.7	3.7.6	+				ISEcp1-blaCTX−M−14-IS903	Ⅰ	+	-	-	+	-	-	-	-	-	+	-	-	+	+	+	-	+	+	+	Col(BS512),Col156,IncB/O/K/Z,IncFII
FJ201012	SAMN41388208	GCF_040493295.1	152	human, stool	2010	sonnei	sonnei	-	III	3.7	3.7.6	+				ISEcp1-blaCTX−M−14-IS903	Ⅰ	-	-	-	+	-	-	-	+	-	-	-	-	+	+	-	-	-	-	+	Col(BS512),Col156,IncB/O/K/Z,ColpEC648
FJ201101	SAMN41388209	GCF_040493215.1	152	human, stool	2011	sonnei	sonnei	-	III	3.7	3.7.6				+	ISEcp1-blaCTX−M−64-IS903	Ⅰ	-	+	-	+	-	-	-	-	-	+	-	-	+	+	+	-	+	+	+	Col(BS512),Col156,IncB/O/K/Z,IncFII,IncI2
FJ201102	SAMN41388210	GCF_040493235.1	152	human, stool	2011	sonnei	sonnei	-	III	3.7	3.7.6	+				ISEcp1-blaCTX−M−14	Ⅱ	+	-	-	+	-	-	-	-	-	+	-	-	+	+	+	-	+	+	+	Col(BS512),Col156,IncI1-I(Alpha)
FJ201103	SAMN41388211	GCF_040493255.1	245	human, stool	2011	flexneri	F2a	gtrII;2a	PG3	-	-							-	-	+	+		+	-	-	-	-	+	-	-	-	+	+	-	+	+	IncFII
FJ201201	SAMN41388212	GCF_040493175.1	152	human, stool	2012	sonnei	sonnei	-	III	3.7	3.7.6							+	-	-	+	-	-	-	-	-	+	-	-	+	+	+	-	+	+	+	Col(BS512),Col156,IncB/O/K/Z,IncFII
FJ201204	SAMN41388213	GCF_040493195.1	245	human, stool	2012	flexneri	F2a	gtrII;2a	PG3	-	-	+				IS26-ISEcp1-blaCTX−M−14-IS903	Ⅴ	-	-	+	+		+	-	-	-	-	+	-	+	-	+	+	-	+	+	IncFII,Col(BS512),IncB/O/K/Z
FJ201301	SAMN41388214	GCF_040493155.1	245	human, stool	2013	flexneri	F2a	gtrII;2a	PG3	-	-	+				ISEcp1-blaCTX−M−14-IS903	Ⅰ	-	-	+	+		+	-	-	-	-	+	-	-	-	+	+	-	+	+	IncFII,Col(BS512),IncN
FJ201302	SAMN41388215	GCF_040493095.1	245	human, stool	2013	flexneri	F2a	gtrII;2a	PG3	-	-							-	-	+	+		+	-	-	-	-	+	-	-	-	+	+	-	+	+	IncFII
FJ201303	SAMN41388216	GCF_040493135.1	152	human, stool	2013	sonnei	sonnei	-	III	3.7	3.7.6							+	-	-	+	-	-	-	-	-	+	-	-	+	+	+	-	+	+	+	Col(BS512),Col156,IncB/O/K/Z,IncFII,ColRNAI
FJ201304	SAMN41388217	GCF_040493115.1	245	human, stool	2013	flexneri	F2a	gtrII;2a	PG3	-	-							-	-	+	+	D87N	+	-	-	-	-	+	-	-	-	-	+	-	-	+	IncFII
FJ201401	SAMN41388218	GCF_040493075.1	245	human, stool	2014	flexneri	F2a	gtrII;2a	PG3	-	-							-	-	+	+		+	-	-	-	-	+	-	-	-	+	+	-	+	+	IncFII,Col(BS512)
FJ201402	SAMN41388219	GCF_040493055.1	245	human, stool	2014	flexneri	F2a	gtrII;2a	PG3	-	-							-	-	+	+		+	-	-	-	-	+	-	-	-	+	+	-	+	+	IncFII
FJ201403	SAMN41388220	GCF_040492995.1	245	human, stool	2014	flexneri	F2a	gtrII;2a	PG3	-	-							-	-	+	+		+	-	-	-	-	+	-	-	-	+	+	-	+	+	IncFII
FJ201501	SAMN41388221	GCF_040492975.1	245	human, stool	2015	flexneri	F2b	gtrII;gtrX;2b	PG3	-	-	+				ISEcp1-blaCTX−M−14-IS903	Ⅰ	+	-	+	+	D87G	+	-	+	-	-	+	-	+	-	+	+	-	+	+	IncFII
FJ201502	SAMN41388222	GCF_040493035.1	245	human, stool	2015	flexneri	F2a	gtrII;2a	PG3	-	-							-	-	+	+	D87N	+	+	+	-	-	+	-	-	-	-	+	+	-	+	IncFII
FJ201503	SAMN41388223	GCF_040492955.1	152	human, stool	2015	sonnei	sonnei	-	III	3.7	3.7.6	+				ISEcp1-blaCTX−M−14-IS903	Ⅰ	-	-	-	+	-	-	-	+	-	+	-	-	+	+	+	-	+	+	+	Col(BS512),IncB/O/K/Z
FJ201601	SAMN41388224	GCF_040493015.1	245	human, stool	2016	flexneri	F2a	gtrII;2a	PG3	-	-							-	-	+	+	D87N	+	-	-	-	-	+	-	-	-	+	+	-	+	+	IncFII
FJ201901	SAMN41388225	GCF_040492915.1	245	human, stool	2019	flexneri	F2a	gtrII;2a	PG3									-	-	+	+	D87N	+	-	-	-	-	+	-	-	-	-	+	-	-	+	IncFII

## Sheet: Sheet3
	name	plasmid
	FJ200508	Col(BS512),Col156,IncB/O/K/Z,IncFII
	FJ200511	Col(BS512),Col156,IncB/O/K/Z,IncFII
	FJ200512	Col(BS512),Col156,IncB/O/K/Z,ColRNAI
	FJ200513	IncFII,IncB/O/K/Z
	FJ200515	-
	FJ200518	-
	FJ200524	Col(BS512),Col156,IncB/O/K/Z
	FJ200527	Col(BS512),Col156,IncB/O/K/Z,IncFII,ColRNAI
	FJ200530	Col(BS512),Col157,IncB/O/K/Z,IncFII,ColRNAI
	FJ200603	Col156,IncB/O/K/Z,IncFII
	FJ200618	Col(BS512),Col156,IncB/O/K/Z,IncFII
	FJ200619	Col(BS512),Col156,IncB/O/K/Z
	FJ200620	Col(BS512),Col156,IncB/O/K/Z,IncFII,ColRNAI
	FJ200623	Col156,IncB/O/K/Z
	FJ200624	Col(BS512),Col156,IncB/O/K/Z
	FJ200626	Col(BS512),Col156,IncB/O/K/Z,ColRNAI
	FJ200636	Col(BS512),Col156,IncB/O/K/Z,IncFII,ColPEC648
	FJ200702	Col(BS512),Col156,IncB/O/K/Z,IncFII
	FJ200704	-
	FJ200708	Col(BS512),Col156,IncB/O/K/Z,IncFII
	FJ200710	IncFII
	FJ200713	IncFII
	FJ200714	IncFII
	FJ200717	Col(BS512),Col156,IncB/O/K/Z,ColRNAI
	FJ200719	Col(BS512),Col156,IncB/O/K/Z
	FJ200801	IncFII,Col(BS512),Col156,IncB/O/K/Z
	FJ200809	Col(BS512),Col156,IncB/O/K/Z,IncFII
	FJ200813	Col(BS512),Col156,IncB/O/K/Z
	FJ200816	Col(BS512),Col156,IncB/O/K/Z
	FJ200903	IncFII,Col(BS512),Col156,IncB/O/K/Z
	FJ200905	Col(BS512),Col156,ColpEC648
	FJ200909	Col(BS512),Col156,ColpEC648,IncI1-I(Alpha)
	FJ200915	Col(BS512),Col156
	FJ200916	IncFII,Col156,IncB/O/K/Z
	FJ200917	Col(BS512),Col156,ColpEC648,IncI1-I(Alpha)
	FJ200919	Col(BS512),Col156,ColpEC648,IncI2-I(Alpha)
	FJ200920	IncFII
	FJ200922	Col(BS512),Col156,ColpEC648,IncI1-I(Alpha)
	FJ201001	IncFII
	FJ201004	IncFII
	FJ201005	Col(BS512),Col156,IncB/O/K/Z,IncFII
	FJ201006	Col(BS512),Col156,IncB/O/K/Z,IncFII
	FJ201012	Col(BS512),Col156,IncB/O/K/Z,ColpEC648
	FJ201101	Col(BS512),Col156,IncB/O/K/Z,IncFII,IncI2
	FJ201102	Col(BS512),Col156,IncI1-I(Alpha)
	FJ201103	IncFII
	FJ201201	Col(BS512),Col156,IncB/O/K/Z,IncFII
	FJ201204	IncFII,Col(BS512),IncB/O/K/Z
	FJ201301	IncFII,Col(BS512),IncN
	FJ201302	IncFII
	FJ201303	Col(BS512),Col156,IncB/O/K/Z,IncFII,ColRNAI
	FJ201304	IncFII
	FJ201401	IncFII,Col(BS512)
	FJ201402	IncFII
	FJ201403	IncFII
	FJ201501	IncFII
	FJ201502	IncFII
	FJ201503	Col(BS512),,IncB/O/K/Z
	FJ201601	IncFII
	FJ201901	IncFII
