# Supplementary material for: Genome and antibiotic resistance characteristics of Shigella clinical isolates in Fujian Province, Southeast China, 2005–2019
Source: Microb Genom. 2024 Nov 20;10(11):001325. doi: 10.1099/mgen.0.001325 (PMC11893363; doi:10.1099/mgen.0.001325)
Supplement: Uncited Supplementary Data Sheet 2. [file mgen-10-01325-s004.xlsx]

## Sheet: Sheet1
Sample name	Accession No.	ST	Serotype	Final genotype	Epidemiogical group	Lineage	Phylogenetic group	node support	Year	District	Continent
1943	SRR5094756	152	sonnei	3.7.6	Global III	III		lineage3 (1; 1/0); lineage3.7 (1; 1/0); lineage3.7.6 (1; 1/0)	2005	China	East Asia
54178	ERR025726	152	sonnei	2.1.2	-	II		lineage2 (1; 0/1); lineage2.1 (1; 1/0); lineage2.1.2 (1; 1/0)	1945	Sweden	Europe
54184	ERR025729	152	sonnei	3.2	-	III		lineage3 (1; 1/0); lineage3.2 (1; 1/0)	1945	Sweden	Europe
54228	ERR025724	152	sonnei	2.9.1	Latin America IIa	II		lineage2 (1; 0/1); lineage2.9 (1; 1/0); lineage2.9.1 (1; 1/0)	1947	Sweden	Europe
230603	SRR5094651	152	sonnei	3.7.6	Global III	III		lineage3 (1; 1/0); lineage3.7 (1; 1/0); lineage3.7.6 (1; 1/0)	2006	China	East Asia
230608	SRR5094779	152	sonnei	3.7.6	Global III	III		lineage3 (1; 1/0); lineage3.7 (1; 1/0); lineage3.7.6 (1; 1/0)	2006	China	East Asia
230705	SRR5094690	152	sonnei	3.7.6	Global III	III		lineage3 (1; 1/0); lineage3.7 (1; 1/0); lineage3.7.6 (1; 1/0)	2007	China	East Asia
231202	SRR5094796	152	sonnei	3.7.6	Global III	III		lineage3 (1; 1/0); lineage3.7 (1; 1/0); lineage3.7.6 (1; 1/0)	2012	China	East Asia
201701512	ERR5976162	152	sonnei	3.6.1.1.2	CipR.MSM5	III		lineage3 (1; 1/0); lineage3.6 (1; 1/0); lineage3.6.1 (1; 1/0); lineage3.6.1.1 (1; 1/0); lineage3.6.1.1.2 (1; 1/0)	2017	France	Europe
201702702	ERR5979145	152	sonnei	2.5	-	II		lineage2 (1; 0/1); lineage2.5 (1; 1/0)	2017	France	Europe
201702903	ERR5979161	152	sonnei	NA	NA	I			2017	France	Europe
201703904	ERR5978240	152	sonnei	3.7.30.4.1	Global III OJC	III		lineage3 (1; 1/0); lineage3.7 (1; 1/0); lineage3.7.30 (1; 1/0); lineage3.7.30.4 (1; 1/0); lineage3.7.30.4.1 (1; 1/0)	2017	France	Europe
201704480	ERR5979224	152	sonnei	3.4.1	Latin America III	III		lineage3 (1; 1/0); lineage3.4 (1; 1/0); lineage3.4.1 (1; 1/0)	2017	France	Europe
201704900	ERR5976265	152	sonnei	3.7.16	Global III	III		lineage3 (1; 1/0); lineage3.7 (1; 1/0); lineage3.7.16 (1; 1/0)	2017	France	Europe
201706406	ERR5979230	152	sonnei	3	Lineage III	III		lineage3 (1; 1/0)	2017	France	Europe
201707399	ERR5976588	152	sonnei	3.6.4	Central Asia III	III		lineage3 (1; 1/0); lineage3.6 (1; 1/0); lineage3.6.4 (1; 1/0)	2017	France	Europe
201707422	ERR5976589	152	sonnei	3.6.1.1.2	CipR.MSM5	III		lineage3 (1; 1/0); lineage3.6 (1; 1/0); lineage3.6.1 (1; 1/0); lineage3.6.1.1 (1; 1/0); lineage3.6.1.1.2 (1; 1/0)	2017	France	Europe
201707913	ERR5976606	152	sonnei	2.5	-	II		lineage2 (1; 0/1); lineage2.5 (1; 1/0)	2017	France	Europe
201707978	ERR5976610	1502	sonnei	2.5	-	II		lineage2 (1; 0/1); lineage2.5 (1; 1/0)	2017	France	Europe
201709779	ERR5976659	152	sonnei	uncalled	NA	I			2017	France	Europe
201710655	ERR5976846	152	sonnei	uncalled	NA	I			2017	France	Europe
201711542	ERR5976885	152	sonnei	2.11.4	Latin America IIb	II		lineage2 (1; 0/1); lineage2.11 (1; 1/0); lineage2.11.4 (1; 1/0)	2017	France	Europe
201711701	ERR5976894	152	sonnei	2.5	-	II		lineage2 (1; 0/1); lineage2.5 (1; 1/0)	2017	France	Europe
201711854	ERR5976903	1503	sonnei	3.7.21	Global III	III		lineage3 (1; 1/0); lineage3.7 (1; 1/0); lineage3.7.21 (1; 1/0)	2017	France	Europe
201802242	ERR5978063	152	sonnei	3.6.4	Central Asia III	III		lineage3 (1; 1/0); lineage3.6 (1; 1/0); lineage3.6.4 (1; 1/0)	2018	France	Europe
201804247	ERR5978129	152	sonnei	2.5	-	II		lineage2 (1; 0/1); lineage2.5 (1; 1/0)	2018	France	Europe
201805436	ERR5978179	152	sonnei	2.5	-	II		lineage2 (1; 0/1); lineage2.5 (1; 1/0)	2018	France	Europe
201809330	ERR5962051	1502	sonnei	NA	NA	I			2018	France	Europe
201809512	ERR5962060	1502	sonnei	3.6.1.1	CipR	III		lineage3 (1; 1/0); lineage3.6 (1; 1/0); lineage3.6.1 (1; 1/0); lineage3.6.1.1 (1; 1/0)	2018	France	Europe
201810231	ERR5962114	152	sonnei	2.5	-	II		lineage2 (1; 0/1); lineage2.5 (1; 1/0)	2018	France	Europe
201810623	ERR5966543	152	sonnei	2.10.1	Latin America IIa	II		lineage2 (1; 0/1); lineage2.10 (1; 1/0); lineage2.10.1 (1; 1/0)	2018	France	Europe
201810630	ERR5966549	5517	sonnei	2.10.1	Latin America IIa	II		lineage2 (1; 0/1); lineage2.10 (1; 1/0); lineage2.10.1 (1; 1/0)	2018	France	Europe
201810830	ERR5966568	1503	sonnei	uncalled	NA	I			2018	France	Europe
201810842	ERR5966572	152	sonnei	2.10.1	Latin America IIa	II		lineage2 (1; 0/1); lineage2.10 (1; 1/0); lineage2.10.1 (1; 1/0)	2018	France	Europe
201811123	ERR5966595	152	sonnei	3.6	Central Asia III	III		lineage3 (1; 1/0); lineage3.6 (1; 1/0)	2018	France	Europe
201811450	ERR5966608	9144	sonnei	2.2	-	II		lineage2 (1; 0/1); lineage2.2 (1; 1/0)	2018	France	Europe
201902473	ERR5969941	6035	sonnei	3.6.4	Central Asia III	III		lineage3 (1; 1/0); lineage3.6 (1; 1/0); lineage3.6.4 (1; 1/0)	2019	France	Europe
201907414	ERR5975928	152	sonnei	uncalled	NA	I			2019	France	Europe
201908581	ERR5976010	152	sonnei	1.5	-	I		lineage1 (1; 1/0); lineage1.5 (1; 1/0)	2019	France	Europe
201909725	ERR5976076	152	sonnei	2.1	-	II		lineage2 (1; 0/1); lineage2.1 (1; 1/0)	2019	France	Europe
202001265	ERR5981023	1502	sonnei	3.6.1	CipR_parent	III		lineage3 (1; 1/0); lineage3.6 (1; 1/0); lineage3.6.1 (1; 1/0)	2020	France	Europe
202002382	ERR5981049	152	sonnei	2.5	-	II		lineage2 (1; 0/1); lineage2.5 (1; 1/0)	2020	France	Europe
202003088	ERR5981059	152	sonnei	2.10.1	Latin America IIa	II		lineage2 (1; 0/1); lineage2.10 (1; 1/0); lineage2.10.1 (1; 1/0)	2020	France	Europe
202003679	ERR5981068	1503	sonnei	2.1	-	II		lineage2 (1; 0/1); lineage2.1 (1; 1/0)	2020	France	Europe
202005394	ERR5981100	1502	sonnei	NA	NA	I			2020	France	Europe
01_0075	SRR3474162	1502	sonnei	3.6.1.1.1	CipR.SEA	III		lineage3 (1; 1/0); lineage3.6 (1; 1/0); lineage3.6.1 (1; 1/0); lineage3.6.1.1 (1; 1/0); lineage3.6.1.1.1 (1; 1/0)	2014	Vietnam	Southeast Asia
13SY382	SRR5094666	1504	sonnei	3.7.6	Global III	III		lineage3 (1; 1/0); lineage3.7 (1; 1/0); lineage3.7.6 (1; 1/0)	2013	China	East Asia
14SY422	SRR5094627	10769	sonnei	3.7.6	Global III	III		lineage3 (1; 1/0); lineage3.7 (1; 1/0); lineage3.7.6 (1; 1/0)	2014	China	East Asia
2006-2H-025	SRR5094661	152	sonnei	3.7.6	Global III	III		lineage3 (1; 1/0); lineage3.7 (1; 1/0); lineage3.7.6 (1; 1/0)	2006	China	East Asia
2007-2H-013	SRR5094741	152	sonnei	3.7.6	Global III	III		lineage3 (1; 1/0); lineage3.7 (1; 1/0); lineage3.7.6 (1; 1/0)	2007	China	East Asia
2010-2H-072	SRR5094724	1504	sonnei	3.7.6	Global III	III		lineage3 (1; 1/0); lineage3.7 (1; 1/0); lineage3.7.6 (1; 1/0)	2010	China	East Asia
2011-2H-081	SRR5094652	1502	sonnei	3.7.6	Global III	III		lineage3 (1; 1/0); lineage3.7 (1; 1/0); lineage3.7.6 (1; 1/0)	2011	China	East Asia
2012-2H-077	SRR5094775	152	sonnei	3.7.6	Global III	III		lineage3 (1; 1/0); lineage3.7 (1; 1/0); lineage3.7.6 (1; 1/0)	2012	China	East Asia
2090STDY5461762	ERR316257	1502	sonnei	2.10.1	Latin America IIa	II		lineage2 (1; 0/1); lineage2.10 (1; 1/0); lineage2.10.1 (1; 1/0)	2009	Colombia	South America
2090STDY5461810	ERR316297	152	sonnei	2.12.4	Latin America IIb	II		lineage2 (1; 0/1); lineage2.12 (1; 1/0); lineage2.12.4 (1; 1/0)	2008	Costa Rica	North America
4-76	ERR025756	152	sonnei	1.6.1	-	I		lineage1 (0; 0/0); lineage1.6 (1; 1/0); lineage1.6.1 (1; 1/0)	1976	France	Europe
88-83	ERR025747	152	sonnei	3.4	Latin America III	III		lineage3 (1; 1/0); lineage3.4 (1; 1/0)	1983	France	Europe
98-8743	ERR025758	152	sonnei	3.7.33	Global III	III		lineage3 (1; 1/0); lineage3.7 (1; 1/0); lineage3.7.33 (1; 1/0)	1998	France	Europe
Bhutan-Shi-021	ERR586833	152	sonnei	3.6.1.1	CipR	III		lineage3 (1; 1/0); lineage3.6 (1; 1/0); lineage3.6.1 (1; 1/0); lineage3.6.1.1 (1; 1/0)	2011	Bhutan	South Asia
BJ1934	SRR5094670	152	sonnei	3.7.6	Global III	III		lineage3 (1; 1/0); lineage3.7 (1; 1/0); lineage3.7.6 (1; 1/0)	2005	China	East Asia
BJ2004-040	SRR5094774	152	sonnei	3.7.6	Global III	III		lineage3 (1; 1/0); lineage3.7 (1; 1/0); lineage3.7.6 (1; 1/0)	2004	China	East Asia
BJ2005-202	SRR5094713	152	sonnei	3.7.6	Global III	III		lineage3 (1; 1/0); lineage3.7 (1; 1/0); lineage3.7.6 (1; 1/0)	2005	China	East Asia
BJ2006-041	SRR5094799	152	sonnei	3.7.6	Global III	III		lineage3 (1; 1/0); lineage3.7 (1; 1/0); lineage3.7.6 (1; 1/0)	2006	China	East Asia
BJ2007-006	BJ2007-006	152	sonnei	3.7.6	Global III	III		lineage3 (1; 1/0); lineage3.7 (1; 1/0); lineage3.7.6 (1; 1/0)	2007	China	East Asia
BJ2007-024	SRR5094764	152	sonnei	3.7.6	Global III	III		lineage3 (1; 1/0); lineage3.7 (1; 1/0); lineage3.7.6 (1; 1/0)	2007	China	East Asia
BJ2008-062	SRR5094790	152	sonnei	3.7.6	Global III	III		lineage3 (1; 1/0); lineage3.7 (1; 1/0); lineage3.7.6 (1; 1/0)	2008	China	East Asia
BJ2009-105	SRR5094806	152	sonnei	3.7.6	Global III	III		lineage3 (1; 1/0); lineage3.7 (1; 1/0); lineage3.7.6 (1; 1/0)	2009	China	East Asia
BJ2010-015	SRR5094683	152	sonnei	3.7.6	Global III	III		lineage3 (1; 1/0); lineage3.7 (1; 1/0); lineage3.7.6 (1; 1/0)	2010	China	East Asia
BJ2010-019	SRR5094633	152	sonnei	3.7.6	Global III	III		lineage3 (1; 1/0); lineage3.7 (1; 1/0); lineage3.7.6 (1; 1/0)	2010	China	East Asia
BJ2011-074	SRR5094753	152	sonnei	3.7.6	Global III	III		lineage3 (1; 1/0); lineage3.7 (1; 1/0); lineage3.7.6 (1; 1/0)	2011	China	East Asia
BJ2012-009	SRR5094632	152	sonnei	3.7.6	Global III	III		lineage3 (1; 1/0); lineage3.7 (1; 1/0); lineage3.7.6 (1; 1/0)	2012	China	East Asia
CAM-5770	ERR592449	152	sonnei	3.6.1.1.1	CipR.SEA	III		lineage3 (1; 1/0); lineage3.6 (1; 1/0); lineage3.6.1 (1; 1/0); lineage3.6.1.1 (1; 1/0); lineage3.6.1.1.1 (1; 1/0)	2013	Cambodia	Southeast Asia
F12-27	SRR5094730	152	sonnei	3.7.6	Global III	III		lineage3 (1; 1/0); lineage3.7 (1; 1/0); lineage3.7.6 (1; 1/0)	2012	China	East Asia
FC1322	ERR3134048	152	sonnei	3.6.1.1.3	CipR	III		lineage3 (1; 1/0); lineage3.6 (1; 1/0); lineage3.6.1 (1; 1/0); lineage3.6.1.1 (1; 1/0); lineage3.6.1.1.3 (1; 1/0)	2008	India	South Asia
FC1582	ERR3133891	152	sonnei	3.6	Central Asia III	III		lineage3 (1; 1/0); lineage3.6 (1; 1/0)	1990	India	South Asia
FC1704	ERR3133937	152	sonnei	3.6.1.1.3	CipR	III		lineage3 (1; 1/0); lineage3.6 (1; 1/0); lineage3.6.1 (1; 1/0); lineage3.6.1.1 (1; 1/0); lineage3.6.1.1.3 (1; 1/0)	2010	India	South Asia
FC1706	ERR3134001	152	sonnei	3.6.1.1	CipR	III		lineage3 (1; 1/0); lineage3.6 (1; 1/0); lineage3.6.1 (1; 1/0); lineage3.6.1.1 (1; 1/0)	2017	India	South Asia
FC1759	ERR3133996	5658	sonnei	3.6.1.1	CipR	III		lineage3 (1; 1/0); lineage3.6 (1; 1/0); lineage3.6.1 (1; 1/0); lineage3.6.1.1 (1; 1/0)	2015	India	South Asia
FC1859	ERR3133960	152	sonnei	3.6.1.1.3	CipR	III		lineage3 (1; 1/0); lineage3.6 (1; 1/0); lineage3.6.1 (1; 1/0); lineage3.6.1.1 (1; 1/0); lineage3.6.1.1.3 (1; 1/0)	2013	India	South Asia
FC1984	ERR3134055	152	sonnei	3.6.1.1	CipR	III		lineage3 (1; 1/0); lineage3.6 (1; 1/0); lineage3.6.1 (1; 1/0); lineage3.6.1.1 (1; 1/0)	2009	India	South Asia
FC2042	ERR3134029	152	sonnei	3.6.3	Central Asia III	III		lineage3 (1; 1/0); lineage3.6 (1; 1/0); lineage3.6.3 (1; 1/0)	2001	India	South Asia
FC398	ERR3134039	152	sonnei	3.6.1	CipR_parent	III		lineage3 (1; 1/0); lineage3.6 (1; 1/0); lineage3.6.1 (1; 1/0)	2005	India	South Asia
FC766	ERR3134021	152	sonnei	3.6.1.1	CipR	III		lineage3 (1; 1/0); lineage3.6 (1; 1/0); lineage3.6.1 (1; 1/0); lineage3.6.1.1 (1; 1/0)	2017	India	South Asia
FJ200508	SAMN41388166	152	sonnei	3.7.6	Global III	III		lineage3 (1; 1/0); lineage3.7 (1; 1/0); lineage3.7.6 (1; 1/0)	2005	China	East Asia
FJ200511	SAMN41388167	152	sonnei	3.7.6	Global III	III		lineage3 (1; 1/0); lineage3.7 (1; 1/0); lineage3.7.6 (1; 1/0)	2005	China	East Asia
FJ200512	SAMN41388168	152	sonnei	3.7.6	Global III	III		lineage3 (1; 1/0); lineage3.7 (1; 1/0); lineage3.7.6 (1; 1/0)	2005	China	East Asia
FJ200524	SAMN41388172	152	sonnei	3.7.6	Global III	III		lineage3 (1; 1/0); lineage3.7 (1; 1/0); lineage3.7.6 (1; 1/0)	2005	China	East Asia
FJ200527	SAMN41388173	152	sonnei	3.7.6	Global III	III		lineage3 (1; 1/0); lineage3.7 (1; 1/0); lineage3.7.6 (1; 1/0)	2005	China	East Asia
FJ200530	SAMN41388174	152	sonnei	3.7.6	Global III	III		lineage3 (1; 1/0); lineage3.7 (1; 1/0); lineage3.7.6 (1; 1/0)	2005	China	East Asia
FJ200603	SAMN41388175	152	sonnei	3.7.6	Global III	III		lineage3 (1; 1/0); lineage3.7 (1; 1/0); lineage3.7.6 (1; 1/0)	2006	China	East Asia
FJ200618	SAMN41388176	1502	sonnei	1.3	-	I		lineage1 (1; 1/0); lineage1.3 (1; 1/0)	2006	China	East Asia
FJ200619	SAMN41388177	1502	sonnei	1.3	-	I		lineage1 (1; 1/0); lineage1.3 (1; 1/0)	2006	China	East Asia
FJ200620	SAMN41388178	152	sonnei	3.7.6	Global III	III		lineage3 (1; 1/0); lineage3.7 (1; 1/0); lineage3.7.6 (1; 1/0)	2006	China	East Asia
FJ200623	SAMN41388179	1502	sonnei	1.3	-	I		lineage1 (1; 1/0); lineage1.3 (1; 1/0)	2006	China	East Asia
FJ200624	SAMN41388180	152	sonnei	3.7.6	Global III	III		lineage3 (1; 1/0); lineage3.7 (1; 1/0); lineage3.7.6 (1; 1/0)	2006	China	East Asia
FJ200626	SAMN41388181	152	sonnei	3.7.6	Global III	III		lineage3 (1; 1/0); lineage3.7 (1; 1/0); lineage3.7.6 (1; 1/0)	2006	China	East Asia
FJ200636	SAMN41388182	152	sonnei	3.7.6	Global III	III		lineage3 (1; 1/0); lineage3.7 (1; 1/0); lineage3.7.6 (1; 1/0)	2006	China	East Asia
FJ200702	SAMN41388183	152	sonnei	3.7.6	Global III	III		lineage3 (1; 1/0); lineage3.7 (1; 1/0); lineage3.7.6 (1; 1/0)	2007	China	East Asia
FJ200708	SAMN41388185	152	sonnei	3.7.6	Global III	III		lineage3 (1; 1/0); lineage3.7 (1; 1/0); lineage3.7.6 (1; 1/0)	2007	China	East Asia
FJ200717	SAMN41388189	152	sonnei	3.7.6	Global III	III		lineage3 (1; 1/0); lineage3.7 (1; 1/0); lineage3.7.6 (1; 1/0)	2007	China	East Asia
FJ200719	SAMN41388190	152	sonnei	3.7.6	Global III	III		lineage3 (1; 1/0); lineage3.7 (1; 1/0); lineage3.7.6 (1; 1/0)	2007	China	East Asia
FJ200809	SAMN41388192	152	sonnei	3.7.6	Global III	III		lineage3 (1; 1/0); lineage3.7 (1; 1/0); lineage3.7.6 (1; 1/0)	2008	China	East Asia
FJ200813	SAMN41388193	152	sonnei	3.7.6	Global III	III		lineage3 (1; 1/0); lineage3.7 (1; 1/0); lineage3.7.6 (1; 1/0)	2008	China	East Asia
FJ200816	SAMN41388194	152	sonnei	3.7.6	Global III	III		lineage3 (1; 1/0); lineage3.7 (1; 1/0); lineage3.7.6 (1; 1/0)	2008	China	East Asia
FJ200905	SAMN41388196	152	sonnei	3.7.6	Global III	III		lineage3 (1; 1/0); lineage3.7 (1; 1/0); lineage3.7.6 (1; 1/0)	2009	China	East Asia
FJ200909	SAMN41388197	152	sonnei	3.7.6	Global III	III		lineage3 (1; 1/0); lineage3.7 (1; 1/0); lineage3.7.6 (1; 1/0)	2009	China	East Asia
FJ200915	SAMN41388198	152	sonnei	3.7.6	Global III	III		lineage3 (1; 1/0); lineage3.7 (1; 1/0); lineage3.7.6 (1; 1/0)	2009	China	East Asia
FJ200917	SAMN41388200	152	sonnei	3.7.6	Global III	III		lineage3 (1; 1/0); lineage3.7 (1; 1/0); lineage3.7.6 (1; 1/0)	2009	China	East Asia
FJ200919	SAMN41388201	152	sonnei	3.7.6	Global III	III		lineage3 (1; 1/0); lineage3.7 (1; 1/0); lineage3.7.6 (1; 1/0)	2009	China	East Asia
FJ200922	SAMN41388203	152	sonnei	3.7.6	Global III	III		lineage3 (1; 1/0); lineage3.7 (1; 1/0); lineage3.7.6 (1; 1/0)	2009	China	East Asia
FJ201005	SAMN41388206	152	sonnei	3.7.6	Global III	III		lineage3 (1; 1/0); lineage3.7 (1; 1/0); lineage3.7.6 (1; 1/0)	2010	China	East Asia
FJ201006	SAMN41388207	152	sonnei	3.7.6	Global III	III		lineage3 (1; 1/0); lineage3.7 (1; 1/0); lineage3.7.6 (1; 1/0)	2010	China	East Asia
FJ201012	SAMN41388208	152	sonnei	3.7.6	Global III	III		lineage3 (1; 1/0); lineage3.7 (1; 1/0); lineage3.7.6 (1; 1/0)	2010	China	East Asia
FJ201101	SAMN41388209	152	sonnei	3.7.6	Global III	III		lineage3 (1; 1/0); lineage3.7 (1; 1/0); lineage3.7.6 (1; 1/0)	2011	China	East Asia
FJ201102	SAMN41388210	152	sonnei	3.7.6	Global III	III		lineage3 (1; 1/0); lineage3.7 (1; 1/0); lineage3.7.6 (1; 1/0)	2011	China	East Asia
FJ201201	SAMN41388212	152	sonnei	3.7.6	Global III	III		lineage3 (1; 1/0); lineage3.7 (1; 1/0); lineage3.7.6 (1; 1/0)	2012	China	East Asia
FJ201303	SAMN41388216	152	sonnei	3.7.6	Global III	III		lineage3 (1; 1/0); lineage3.7 (1; 1/0); lineage3.7.6 (1; 1/0)	2013	China	East Asia
FJ201503	SAMN41388223	152	sonnei	3.7.6	Global III	III		lineage3 (1; 1/0); lineage3.7 (1; 1/0); lineage3.7.6 (1; 1/0)	2015	China	East Asia
GX12-228	SRR5094722	152	sonnei	3.7.6	Global III	III		lineage3 (1; 1/0); lineage3.7 (1; 1/0); lineage3.7.6 (1; 1/0)	2003	China	East Asia
GX12-230	SRR5094700	152	sonnei	3.7.6	Global III	III		lineage3 (1; 1/0); lineage3.7 (1; 1/0); lineage3.7.6 (1; 1/0)	2003	China	East Asia
GX12-234	SRR5094721	152	sonnei	3.7.6	Global III	III		lineage3 (1; 1/0); lineage3.7 (1; 1/0); lineage3.7.6 (1; 1/0)	2004	China	East Asia
GX12-245	SRR5094698	152	sonnei	3.7.6	Global III	III		lineage3 (1; 1/0); lineage3.7 (1; 1/0); lineage3.7.6 (1; 1/0)	2007	China	East Asia
GX12-247	SRR5094681	152	sonnei	3.7.6	Global III	III		lineage3 (1; 1/0); lineage3.7 (1; 1/0); lineage3.7.6 (1; 1/0)	2009	China	East Asia
GX12-258	SRR5094780	152	sonnei	3.7.6	Global III	III		lineage3 (1; 1/0); lineage3.7 (1; 1/0); lineage3.7.6 (1; 1/0)	2012	China	East Asia
HN08-149	SRR5094785	152	sonnei	3.7.6	Global III	III		lineage3 (1; 1/0); lineage3.7 (1; 1/0); lineage3.7.6 (1; 1/0)	2008	China	East Asia
HN09-187	SRR5094642	152	sonnei	3.7.6	Global III	III		lineage3 (1; 1/0); lineage3.7 (1; 1/0); lineage3.7.6 (1; 1/0)	2009	China	East Asia
HN09-202	SRR5094635	152	sonnei	3.7.6	Global III	III		lineage3 (1; 1/0); lineage3.7 (1; 1/0); lineage3.7.6 (1; 1/0)	2009	China	East Asia
HN10-108	SRR5094657	152	sonnei	3.7.6	Global III	III		lineage3 (1; 1/0); lineage3.7 (1; 1/0); lineage3.7.6 (1; 1/0)	2010	China	East Asia
HN11-128	SRR5094740	152	sonnei	3.7.6	Global III	III		lineage3 (1; 1/0); lineage3.7 (1; 1/0); lineage3.7.6 (1; 1/0)	2011	China	East Asia
HN12-099	SRR5094731	152	sonnei	3.7.6	Global III	III		lineage3 (1; 1/0); lineage3.7 (1; 1/0); lineage3.7.6 (1; 1/0)	2012	China	East Asia
HN13-068	SRR5094674	152	sonnei	3.7.6	Global III	III		lineage3 (1; 1/0); lineage3.7 (1; 1/0); lineage3.7.6 (1; 1/0)	2013	China	East Asia
HN14	SRR5094813	152	sonnei	3.7.6	Global III	III		lineage3 (1; 1/0); lineage3.7 (1; 1/0); lineage3.7.6 (1; 1/0)	2006	China	East Asia
HN6	SRR5094751	152	sonnei	3.7.6	Global III	III		lineage3 (1; 1/0); lineage3.7 (1; 1/0); lineage3.7.6 (1; 1/0)	2003	China	East Asia
HN7	SRR5094786	152	sonnei	3.7.6	Global III	III		lineage3 (1; 1/0); lineage3.7 (1; 1/0); lineage3.7.6 (1; 1/0)	2004	China	East Asia
PNUSAE000582	SRR2056376	152	sonnei	3.6.1.1.3.1	CipR.MSM1	III		lineage3 (1; 1/0); lineage3.6 (1; 1/0); lineage3.6.1 (1; 1/0); lineage3.6.1.1 (1; 1/0); lineage3.6.1.1.3 (1; 1/0); lineage3.6.1.1.3.1 (1; 1/0)	2015	United States	North America
Sh_sonnei_1348	SRR3473855	152	sonnei	3.6.1.1.1	CipR.SEA	III		lineage3 (1; 1/0); lineage3.6 (1; 1/0); lineage3.6.1 (1; 1/0); lineage3.6.1.1 (1; 1/0); lineage3.6.1.1.1 (1; 1/0)	2013	Cambodia	Southeast Asia
Sh016-m1	SRR5642292	152	sonnei	3.7.6	Global III	III		lineage3 (1; 1/0); lineage3.7 (1; 1/0); lineage3.7.6 (1; 1/0)	2010	China	East Asia
SH05SH579	SRR5094755	152	sonnei	3.7.6	Global III	III		lineage3 (1; 1/0); lineage3.7 (1; 1/0); lineage3.7.6 (1; 1/0)	2005	China	East Asia
Sh069-m6	SRR5642289	152	sonnei	3.7.6	Global III	III		lineage3 (1; 1/0); lineage3.7 (1; 1/0); lineage3.7.6 (1; 1/0)	2012	China	East Asia
SH06SH061	SRR5094738	152	sonnei	3.7.6	Global III	III		lineage3 (1; 1/0); lineage3.7 (1; 1/0); lineage3.7.6 (1; 1/0)	2006	China	East Asia
SH07SH095	SRR5094672	152	sonnei	3.7.6	Global III	III		lineage3 (1; 1/0); lineage3.7 (1; 1/0); lineage3.7.6 (1; 1/0)	2007	China	East Asia
SH08sh082	SRR5094797	152	sonnei	3.7.6	Global III	III		lineage3 (1; 1/0); lineage3.7 (1; 1/0); lineage3.7.6 (1; 1/0)	2008	China	East Asia
SH09SH044	SRR5094679	152	sonnei	3.7.6	Global III	III		lineage3 (1; 1/0); lineage3.7 (1; 1/0); lineage3.7.6 (1; 1/0)	2009	China	East Asia
SH10sh002	SRR5094762	152	sonnei	3.7.6	Global III	III		lineage3 (1; 1/0); lineage3.7 (1; 1/0); lineage3.7.6 (1; 1/0)	2010	China	East Asia
SH11sh041	SRR5094812	152	sonnei	3.7.6	Global III	III		lineage3 (1; 1/0); lineage3.7 (1; 1/0); lineage3.7.6 (1; 1/0)	2011	China	East Asia
SH11sh201	SRR5094778	152	sonnei	3.7.6	Global III	III		lineage3 (1; 1/0); lineage3.7 (1; 1/0); lineage3.7.6 (1; 1/0)	2011	China	East Asia
SH11sh241	SRR5094817	152	sonnei	3.7.6	Global III	III		lineage3 (1; 1/0); lineage3.7 (1; 1/0); lineage3.7.6 (1; 1/0)	2011	China	East Asia
SH11sh78	SRR5094659	152	sonnei	3.7.6	Global III	III		lineage3 (1; 1/0); lineage3.7 (1; 1/0); lineage3.7.6 (1; 1/0)	2011	China	East Asia
SH12sh100	SRR5094733	152	sonnei	3.7.6	Global III	III		lineage3 (1; 1/0); lineage3.7 (1; 1/0); lineage3.7.6 (1; 1/0)	2012	China	East Asia
SH12sh136	SRR5094687	152	sonnei	3.7.6	Global III	III		lineage3 (1; 1/0); lineage3.7 (1; 1/0); lineage3.7.6 (1; 1/0)	2012	China	East Asia
SH12sh213	SRR5094815	152	sonnei	3.7.6	Global III	III		lineage3 (1; 1/0); lineage3.7 (1; 1/0); lineage3.7.6 (1; 1/0)	2012	China	East Asia
SH12sh30	SRR5094689	152	sonnei	3.7.6	Global III	III		lineage3 (1; 1/0); lineage3.7 (1; 1/0); lineage3.7.6 (1; 1/0)	2012	China	East Asia
SH12sh55	SRR5094820	152	sonnei	3.7.6	Global III	III		lineage3 (1; 1/0); lineage3.7 (1; 1/0); lineage3.7.6 (1; 1/0)	2012	China	East Asia
SH13sh150	SRR5094662	152	sonnei	3.7.6	Global III	III		lineage3 (1; 1/0); lineage3.7 (1; 1/0); lineage3.7.6 (1; 1/0)	2013	China	East Asia
SH13sh61	SRR5094671	152	sonnei	3.7.6	Global III	III		lineage3 (1; 1/0); lineage3.7 (1; 1/0); lineage3.7.6 (1; 1/0)	2013	China	East Asia
sh1432	ERR200503	152	sonnei	2.11.1	Latin America IIb	II		lineage2 (1; 0/1); lineage2.11 (1; 1/0); lineage2.11.1 (1; 1/0)	2005	Argentina	South America
sh1447	ERR200518	152	sonnei	2.12.1	Latin America IIb	II		lineage2 (1; 0/1); lineage2.12 (1; 1/0); lineage2.12.1 (1; 1/0)	2002	Costa Rica	North America
Sh1460	ERR025738	1502	sonnei	1.6.3	-	I		lineage1 (1; 1/0); lineage1.6 (1; 1/0); lineage1.6.3 (1; 1/0)	2004	France	Europe
sh1471	ERR200542	5608	sonnei	2.10.6	Latin America IIa	II		lineage2 (1; 0/1); lineage2.10 (1; 1/0); lineage2.10.6 (1; 1/0)	2006	Costa Rica	North America
Sh418-m3	SRR5642290	152	sonnei	3.7.6	Global III	III		lineage3 (1; 1/0); lineage3.7 (1; 1/0); lineage3.7.6 (1; 1/0)	2011	China	East Asia
ShIB3507	ERR025710	152	sonnei	3.6	Central Asia III	III		lineage3 (1; 1/0); lineage3.6 (1; 1/0)	2003	Pakistan	South Asia
sn0601	SRR5094819	152	sonnei	3.7.6	Global III	III		lineage3 (1; 1/0); lineage3.7 (1; 1/0); lineage3.7.6 (1; 1/0)	2006	China	East Asia
sn0701	SRR5094688	152	sonnei	3.7.6	Global III	III		lineage3 (1; 1/0); lineage3.7 (1; 1/0); lineage3.7.6 (1; 1/0)	2007	China	East Asia
sn0806	SRR5094656	152	sonnei	3.7.6	Global III	III		lineage3 (1; 1/0); lineage3.7 (1; 1/0); lineage3.7.6 (1; 1/0)	2008	China	East Asia
sn0905	SRR5094626	152	sonnei	3.7.6	Global III	III		lineage3 (1; 1/0); lineage3.7 (1; 1/0); lineage3.7.6 (1; 1/0)	2009	China	East Asia
sn0957	SRR5094644	152	sonnei	3.7	Global III	III		lineage3 (1; 1/0); lineage3.7 (1; 1/0)	2009	China	East Asia
sn1010	SRR5094669	152	sonnei	3.7.6	Global III	III		lineage3 (1; 1/0); lineage3.7 (1; 1/0); lineage3.7.6 (1; 1/0)	2010	China	East Asia
sn1102	SRR5094781	152	sonnei	3.7.6	Global III	III		lineage3 (1; 1/0); lineage3.7 (1; 1/0); lineage3.7.6 (1; 1/0)	2011	China	East Asia
sn1201	SRR5094808	152	sonnei	3.7.6	Global III	III		lineage3 (1; 1/0); lineage3.7 (1; 1/0); lineage3.7.6 (1; 1/0)	2012	China	East Asia
Ss046	GCF_000092525	152	sonnei	3.7.6	Global III	III		lineage3 (1; 1/0); lineage3.7 (1; 1/0); lineage3.7.6 (1; 1/0)	2007	United States	North America
SX170101	traces-0BaFwKD	152	sonnei	3.7.6	Global III	III		lineage3 (1; 1/0); lineage3.7 (1; 1/0); lineage3.7.6 (1; 1/0)	2017	China	East Asia
sx170202	traces-0eusmbn	152	sonnei	3.7.6	Global III	III		lineage3 (1; 1/0); lineage3.7 (1; 1/0); lineage3.7.6 (1; 1/0)	2017	China	East Asia
sx170301	traces-0jSZkBY	152	sonnei	3.7.6	Global III	III		lineage3 (1; 1/0); lineage3.7 (1; 1/0); lineage3.7.6 (1; 1/0)	2017	China	East Asia
SX2020010	traces-0GrOOSY	152	sonnei	3.7.6	Global III	III		lineage3 (1; 1/0); lineage3.7 (1; 1/0); lineage3.7.6 (1; 1/0)	2020	China	East Asia
THFSH-396	ERR592030	152	sonnei	3.6	Central Asia III	III		lineage3 (1; 1/0); lineage3.6 (1; 1/0)	1994	Thailand	Southeast Asia
THFSH-414	ERR591405	152	sonnei	3.6	Central Asia III	III		lineage3 (1; 1/0); lineage3.6 (1; 1/0)	1994	Thailand	Southeast Asia
THFSH-940	ERR592270	152	sonnei	3.6.1.1	CipR	III		lineage3 (1; 1/0); lineage3.6 (1; 1/0); lineage3.6.1 (1; 1/0); lineage3.6.1.1 (1; 1/0)	2012	Thailand	Southeast Asia
WH13	SRR5094723	152	sonnei	3.7.6	Global III	III		lineage3 (1; 1/0); lineage3.7 (1; 1/0); lineage3.7.6 (1; 1/0)	2011	China	East Asia
WH19	SRR5094720	152	sonnei	3.7.6	Global III	III		lineage3 (1; 1/0); lineage3.7 (1; 1/0); lineage3.7.6 (1; 1/0)	2012	China	East Asia
WH25	SRR5094759	152	sonnei	3.7.6	Global III	III		lineage3 (1; 1/0); lineage3.7 (1; 1/0); lineage3.7.6 (1; 1/0)	2012	China	East Asia
WH29	SRR5094705	152	sonnei	3.7.6	Global III	III		lineage3 (1; 1/0); lineage3.7 (1; 1/0); lineage3.7.6 (1; 1/0)	2013	China	East Asia
WH66	SRR5094697	152	sonnei	3.7.6	Global III	III		lineage3 (1; 1/0); lineage3.7 (1; 1/0); lineage3.7.6 (1; 1/0)	2007	China	East Asia
WH68	SRR5094739	152	sonnei	3.7.6	Global III	III		lineage3 (1; 1/0); lineage3.7 (1; 1/0); lineage3.7.6 (1; 1/0)	2008	China	East Asia
WH72	SRR5094746	152	sonnei	3.7.6	Global III	III		lineage3 (1; 1/0); lineage3.7 (1; 1/0); lineage3.7.6 (1; 1/0)	2009	China	East Asia
WH79	SRR5094680	152	sonnei	3.7.6	Global III	III		lineage3 (1; 1/0); lineage3.7 (1; 1/0); lineage3.7.6 (1; 1/0)	2010	China	East Asia
WH80	SRR5094737	152	sonnei	3.7.6	Global III	III		lineage3 (1; 1/0); lineage3.7 (1; 1/0); lineage3.7.6 (1; 1/0)	2010	China	East Asia
WH82	SRR5094771	152	sonnei	3.7.6	Global III	III		lineage3 (1; 1/0); lineage3.7 (1; 1/0); lineage3.7.6 (1; 1/0)	2010	China	East Asia
x7	SRR5094747	152	sonnei	3.7.6	Global III	III		lineage3 (1; 1/0); lineage3.7 (1; 1/0); lineage3.7.6 (1; 1/0)	2010	China	East Asia
XJ06-171	SRR5094678	152	sonnei	3.7.6	Global III	III		lineage3 (1; 1/0); lineage3.7 (1; 1/0); lineage3.7.6 (1; 1/0)	2006	China	East Asia
XJ08-111	SRR5094818	152	sonnei	3.7	Global III	III		lineage3 (1; 1/0); lineage3.7 (1; 1/0)	2008	China	East Asia
XJ12-156	SRR5094717	152	sonnei	3.7	Global III	III		lineage3 (1; 1/0); lineage3.7 (1; 1/0)	2012	China	East Asia
XJ12-250	SRR5094717	152	sonnei	3.7	Global III	III		lineage3 (1; 1/0); lineage3.7 (1; 1/0)	2012	China	East Asia
XJ12-251	SRR5094630	152	sonnei	3.7	Global III	III		lineage3 (1; 1/0); lineage3.7 (1; 1/0)	2012	China	East Asia
XJ125	SRR5094802	152	sonnei	3.7.6	Global III	III		lineage3 (1; 1/0); lineage3.7 (1; 1/0); lineage3.7.6 (1; 1/0)	2010	China	East Asia
XJ138	SRR5094638	152	sonnei	3.7.6	Global III	III		lineage3 (1; 1/0); lineage3.7 (1; 1/0); lineage3.7.6 (1; 1/0)	2010	China	East Asia
XJSS1	SRR5094811	152	sonnei	3.7	Global III	III		lineage3 (1; 1/0); lineage3.7 (1; 1/0)	2009	China	East Asia
YN1016-2	SRR5094787	152	sonnei	3.7.6	Global III	III		lineage3 (1; 1/0); lineage3.7 (1; 1/0); lineage3.7.6 (1; 1/0)	2012	China	East Asia
YN12sh261	SRR5094782	152	sonnei	3.7.6	Global III	III		lineage3 (1; 1/0); lineage3.7 (1; 1/0); lineage3.7.6 (1; 1/0)	2012	China	East Asia
YN14	SRR5094761	152	sonnei	3.7.6	Global III	III		lineage3 (1; 1/0); lineage3.7 (1; 1/0); lineage3.7.6 (1; 1/0)	2013	China	East Asia
YN18	SRR5094743	152	sonnei	3.7.6	Global III	III		lineage3 (1; 1/0); lineage3.7 (1; 1/0); lineage3.7.6 (1; 1/0)	2013	China	East Asia
YN3060	SRR5094710	152	sonnei	3.7.6	Global III	III		lineage3 (1; 1/0); lineage3.7 (1; 1/0); lineage3.7.6 (1; 1/0)	2012	China	East Asia
YN33S2	SRR5094710	152	sonnei	3.7.6	Global III	III		lineage3 (1; 1/0); lineage3.7 (1; 1/0); lineage3.7.6 (1; 1/0)	2009	China	East Asia
YN4	SRR5094650	152	sonnei	3.7.6	Global III	III		lineage3 (1; 1/0); lineage3.7 (1; 1/0); lineage3.7.6 (1; 1/0)	2013	China	East Asia
2015C-3794	SRR2097498	152	sonnei	3.6.1.1	CipR	III		lineage3 (1; 1/0); lineage3.6 (1; 1/0); lineage3.6.1 (1; 1/0); lineage3.6.1.1 (1; 1/0)	2011	United States	North America
201707087	ERR5908508	245	2a				PG3		2017	France	Europe
201707170	ERR5908509	245	3a				PG2		2017	France	Europe
201707437	ERR5908520	245	2a				PG3		2017	France	Europe
201708073	ERR5896730	245	4av				PG7		2017	France	Europe
202008720	ERR5961614	245	1b				PG1		2021	France	Europe
07-4331	SRR5293238	7240	Xv (Predicted)				PG6		2007	United States	North America
09-9039	ERR460097	245	3a				PG2		2009	France	Europe
10-2529	ERR460102	245	3b				PG2		2010	France	Europe
109_49	ERR127032	245	1a				PG1		1949	United Kingdom	Europe
11-6955	ERR460111	245	3a				PG2		2011	France	Europe
12-2560	ERR460117	245	3a				PG2		2012	France	Europe
13-1398	ERR460122	628	3a				PG4		2013	Philippines	Southeast Asia
13-3909	ERR460124	245	3a				PG2		2013	France	Europe
13-6290	ERR460125	1025	3a				PG2		2013	France	Europe
14.75	ERR832481	245	Y (retrieved from EnteroBase)				PG3		1975	France	Europe
179-89	ERR832486	245	2b (retrieved from EnteroBase)				PG1		1989	Egypt	Africa
2010C-4480	SRR5312233	7251	3a (Predicted)				PG2		2010	United States	North America
201700366	ERR5951452	245	2a				PG3		2017	France	Europe
201702656	ERR5954493	245	1b				PG1		2017	France	Europe
201702919	ERR5908418	245	2a				PG3		2017	France	Europe
201704037	ERR5908449	245	1b				PG1		2017	France	Europe
201704658	ERR5908469	245	1b				PG1		2017	France	Europe
201707237	ERR5952624	245	2a				PG3		2017	France	Europe
201708574	ERR5896731	630	4av				PG7		2017	France	Europe
201803066	ERR5909043	245	2b				PG3		2018	France	Europe
201803642	ERR5909063	245	3a				PG2		2018	France	Europe
201805273	ERR5896763	8507	Yv				PG6		2018	France	Europe
201806325	ERR5954530	245	2a				PG3		2018	France	Europe
201808059	ERR5954569	628	3a				PG4		2018	France	Europe
201809431	ERR5896769	630	4a				PG7		2018	France	Europe
201809503	ERR5909125	6200	2a				PG3		2018	France	Europe
201810109	ERR5917436	245	1b				PG1		2018	France	Europe
201810911	ERR5917457	628	3a				PG4		2018	France	Europe
201811085	ERR5896775	628	Yv				PG6		2018	France	Europe
201900258	ERR5917487	245	2a				PG3		2019	France	Europe
201900381	ERR5917496	245	3a				PG2		2019	France	Europe
201900392	ERR5917498	245	3a				PG2		2019	France	Europe
201900797	ERR5917515	6200	2a				PG3		2019	France	Europe
201901495	ERR5917552	7039	1a				PG1		2019	France	Europe
201901665	ERR5896783	630	4a				PG7		2019	France	Europe
201902071	ERR5917575	7384	1b				PG1		2019	France	Europe
201903505	ERR5896789	630	4av				PG7		2019	France	Europe
201906733	ERR5919400	6200	2a				PG3		2019	France	Europe
201907410	ERR5896796	245	Xv				PG3		2019	France	Europe
201908193	ERR5951506	245	3a				PG2		2019	France	Europe
201909938	ERR5951587	245	1b				PG1		2019	France	Europe
201911156	ERR5952694	628	3a				PG4		2019	France	Europe
202001940	ERR5956255	245	2a				PG3		2020	France	Europe
202002379	ERR5956268	245	3a				PG2		2020	France	Europe
34_53	ERR127041	245	4b (retrieved from EnteroBase)				PG1		1953	United Kingdom	Europe
CIP_67.61	ERR832464	631	5a				PG5		1966	Iraq	South Asia
E2610/72	ERR127036	245	2b (retrieved from EnteroBase)				PG1		1972	United Kingdom	Europe
EG0387	ERR047401	245	2b (retrieved from EnteroBase)				PG3		2007	Vietnam	Southeast Asia
Ew_595-52	ERR832453	245	5a				PG3		1952	United States	North America
FC1728	ERR3133895	245	uncertain				PG3		1992	India	South Asia
FC2899	ERR3134006	245	uncertain				PG3		2016	India	South Asia
FC3056_16	ERR3134015	245	uncertain				PG3		2016	India	South Asia
FC3090	ERR3134018	245	uncertain				PG1		2016	India	South Asia
FC393	ERR3133892	245	uncertain				PG3		1990	India	South Asia
FC566	ERR3134019	245	uncertain				PG3		2017	India	South Asia
FJ200513	SAMN41388169	245	F2b				PG3		2005	China	East Asia
FJ200515	SAMN41388170	245	FXv				PG3		2005	China	East Asia
FJ200518	SAMN41388171	245	F1a				PG3		2005	China	East Asia
FJ200704	SAMN41388184	245	FXv				PG3		2007	China	East Asia
FJ200710	SAMN41388186	245	FXv				PG3		2007	China	East Asia
FJ200713	SAMN41388187	245	FXv				PG3		2007	China	East Asia
FJ200714	SAMN41388188	245	F1a				PG3		2007	China	East Asia
FJ200801	SAMN41388191	245	F1a				PG3		2008	China	East Asia
FJ200903	SAMN41388195	245	FXv				PG3		2009	China	East Asia
FJ200916	SAMN41388199	245	FXv				PG3		2009	China	East Asia
FJ200920	SAMN41388202	245	FXv				PG3		2009	China	East Asia
FJ201001	SAMN41388204	245	F2a				PG3		2010	China	East Asia
FJ201004	SAMN41388205	245	FX				PG3		2010	China	East Asia
FJ201103	SAMN41388211	245	F2a				PG3		2011	China	East Asia
FJ201204	SAMN41388213	245	F2a				PG3		2012	China	East Asia
FJ201301	SAMN41388214	245	F2a				PG3		2013	China	East Asia
FJ201302	SAMN41388215	245	F2a				PG3		2013	China	East Asia
FJ201304	SAMN41388217	245	F2a				PG3		2013	China	East Asia
FJ201401	SAMN41388218	245	F2a				PG3		2014	China	East Asia
FJ201402	SAMN41388219	245	F2a				PG3		2014	China	East Asia
FJ201403	SAMN41388220	245	F2a				PG3		2014	China	East Asia
FJ201501	SAMN41388221	245	F2b				PG3		2015	China	East Asia
FJ201502	SAMN41388222	245	F2a				PG3		2015	China	East Asia
FJ201601	SAMN41388224	245	F2a				PG3		2016	China	East Asia
FJ201901	SAMN41388225	245	F2a				PG3		2019	China	East Asia
IB0017	ERR048317	630	Y (retrieved from EnteroBase)				PG7		1991	South Korea	East Asia
IB0037	ERR048319	651	1a (retrieved from EnteroBase)				PG3		2002	China	East Asia
IB1658	ERR048266	631	5a (retrieved from EnteroBase)				PG5		1951	United Kingdom	Europe
IB1709	ERR048308	630	Y (retrieved from EnteroBase)				PG7		2001	Vietnam	Southeast Asia
IB1753	ERR048329	1021	Y (retrieved from EnteroBase)				PG7		2003	Vietnam	Southeast Asia
IB1808	ERR048309	1021	Y (retrieved from EnteroBase)				PG7		2002	Vietnam	Southeast Asia
IB2495	ERR048313	245	2b (retrieved from EnteroBase)				PG3		2002	South Korea	East Asia
IB4230	ERR048287	10108	5a (retrieved from EnteroBase)				PG5		1998	India	South Asia
IB4235	ERR048288	628	Y (retrieved from EnteroBase)				PG6		2000	India	South Asia
K-10346	ERR200383	245	2b (retrieved from EnteroBase)				PG3		2010	Bangladesh	South Asia
K-2535	ERR217027	245	1c (retrieved from EnteroBase)				PG1		2001	Bangladesh	South Asia
K-373	ERR200386	245	2b (retrieved from EnteroBase)				PG3		1999	Bangladesh	South Asia
K-5898	ERR217011	628	Yv (retrieved from EnteroBase)				PG6		2005	Bangladesh	South Asia
K-716	ERR217085	245	4av (retrieved from EnteroBase)				PG1		2000	Bangladesh	South Asia
K-9485	ERR217023	628	Yv (retrieved from EnteroBase)				PG6		2009	Bangladesh	South Asia
K-9708	ERR217082	245	4av (retrieved from EnteroBase)				PG1		2009	Bangladesh	South Asia
KD-945	ERR217016	628	Y (retrieved from EnteroBase)				PG6		2003	Bangladesh	South Asia
KP-32	ERR217081	245	4av (retrieved from EnteroBase)				PG1		2003	Bangladesh	South Asia
MS0021	ERR047296	245	1c (retrieved from EnteroBase)				PG1		1995	Vietnam	Southeast Asia
MS0022	ERR047297	630	4av (retrieved from EnteroBase)				PG7		1995	Vietnam	Southeast Asia
MS-182	ERR217028	5283	Yv (retrieved from EnteroBase)				PG6		2003	Bangladesh	South Asia
NCDC_1242-70	ERR832472	245	4b				PG1		1970	United States	North America
NCDC_361-75	ERR832482	245	1a				PG1		1975	United States	North America
NCDC_6154-61	ERR832459	631	5a				PG5		1961	United States	North America
Sh02-1564	ERR042797	628	X				PG4		2002	Dominican Republic	North America
Sh02-8484	ERR042801	245	2a				PG3		2002	Haiti	North America
Sh03-0850	ERR042802	245	2a				PG3		2003	Haiti	North America
Sh03-1034	ERR042803	245	2a				PG3		2003	Haiti	North America
Sh04-4915	ERR042807	245	3b				PG1		2004	Algeria	Africa
Sh04-9300	ERR042809	245	1b				PG1		2004	Haiti	North America
Sh05-1382	ERR042812	245	4av				PG1		2005	Mali	Africa
Sh05-1396	ERR042813	245	1b				PG1		2005	Chad	Africa
Sh05-2089	ERR042815	245	2a				PG3		2005	Dominican Republic	North America
Sh05-6782	ERR042819	245	3b				PG2		2005	Haiti	North America
Sh05-9277	ERR042825	245	2a				PG3		2005	Dominican Republic	North America
Sh06-3638	ERR042829	245	3a				PG2		2006	Niger	Africa
Sh06-8628	ERR042831	245	Y				PG1		2006	Algeria	Africa
Sh07-3008	ERR042835	245	1a				PG1		2007	Cameroon	Africa
Sh07-5519	ERR042838	630	Yv				PG7		2007	Cameroon	Africa
Sh08-1372	ERR042845	245	Xv				PG3		2008	Senegal	Africa
Sh08-5585	ERR042850	245	2a				PG3		2008	Haiti	North America
Sh09-0167	ERR042851	245	1b				PG1		2009	Senegal	Africa
SH-4	ERR217014	628	Y (retrieved from EnteroBase)				PG6		2004	Bangladesh	South Asia
Tunis_38.17	ERR832495	245	2a				PG3		1977	Tunisia	Africa
Yah-104.70	ERR832474	245	Xv				PG3		1970	Cameroon	Africa
str.301	GCA_000006925.2	245	2a				PG3		2014	China	East Asia
